# Supplementary material for: Virtual screening of antimicrobial plant extracts by machine-learning classification of chemical compounds in semantic space
Source: PLoS One. 2023 May 15;18(5):e0285716. doi: 10.1371/journal.pone.0285716 (PMC10184910; doi:10.1371/journal.pone.0285716)
Supplement: S2 Table — (XLS) [file pone.0285716.s002.xls]

## Sheet: ST2
S2 Table. Accuracy result of various machine learning algorithms.
	Machine learning	Accuracy (%)
	SVM	85.4±1.5
	DNN	84.3±2.3
	Random forest	84.3±1.2
	Accuracies were obtained by 5-fold cross-validation (n=10).
